# Supplementary material for: Estimating effects of serum vitamin B12 levels on psychiatric disorders and cognitive impairment: a Mendelian randomization study
Source: Commun Med (Lond). 2025 Jul 30;5:316. doi: 10.1038/s43856-025-01043-x (PMC12311191; doi:10.1038/s43856-025-01043-x)
Supplement: Supplementary file 8 — Supplementary Data 5 [file 43856_2025_1043_MOESM8_ESM.xlsx]

## Sheet: Sheet1
Supplementary Data 5. Mendelian randomization results using vitamin B12 as exposure.
Exposure	Outcome	Method	Estimated effect size	Odds ratio	Standard error	p-value	Number of instruments	True effect size required for 80% power with alpha = 0.05	True effect size required for 80% power with alpha = 0.0025
Vitamin B12	ADHD	IVW	-0.0303754	0.970081	0.0713605	0.670355	10	Odds ratio = 1.12	Odds ratio = 1.16
Vitamin B12	ADHD	Weighted median	-0.0748728	0.927861	0.0704534	0.287905	10
Vitamin B12	ADHD	Penalized weighted median	-0.2051	0.814566	0.0668183	0.0021441	10
Vitamin B12	ADHD	Simple mode	-0.189673	0.82723	0.143303	0.218276	10
Vitamin B12	ADHD	Weighted mode	-0.189673	0.82723	0.0932306	0.0724119	10
Vitamin B12	ADHD	Egger	-0.100616	0.904281	0.148025	0.515863	10
Vitamin B12	ADHD	Egger intercept	0.0107012		0.0195046	0.598221	10
Vitamin B12	Anorexia nervosa	IVW	0.0021466	1.00215	0.061263	0.972049	10	Odds ratio = 1.11	Odds ratio = 1.16
Vitamin B12	Anorexia nervosa	Weighted median	-0.0401139	0.96068	0.062247	0.519296	10
Vitamin B12	Anorexia nervosa	Penalized weighted median	-0.0482464	0.952899	0.0609591	0.428678	10
Vitamin B12	Anorexia nervosa	Simple mode	-0.0447101	0.956275	0.0995187	0.663865	10
Vitamin B12	Anorexia nervosa	Weighted mode	-0.0480035	0.95313	0.0681355	0.498926	10
Vitamin B12	Anorexia nervosa	Egger	0.179439	1.19655	0.107699	0.134253	10
Vitamin B12	Anorexia nervosa	Egger intercept	-0.0265363		0.0139538	0.0937191	10
Vitamin B12	Anxiety disorders	IVW	0.0126576	Continuous outcome	0.0081624	0.120968	8	Standard deviation change = 0.019	Standard deviation change = 0.026
Vitamin B12	Anxiety disorders	Weighted median	0.0139859	Continuous outcome	0.00884826	0.11396	8
Vitamin B12	Anxiety disorders	Penalized weighted median	0.0139859	Continuous outcome	0.0085651	0.102491	8
Vitamin B12	Anxiety disorders	Simple mode	0.0307727	Continuous outcome	0.0157038	0.0908767	8
Vitamin B12	Anxiety disorders	Weighted mode	0.0154931	Continuous outcome	0.00997196	0.164209	8
Vitamin B12	Anxiety disorders	Egger	0.0120331	Continuous outcome	0.0180412	0.529585	8
Vitamin B12	Anxiety disorders	Egger intercept	8.95316e-05		0.0022565	0.969638	8
Vitamin B12	Autism spectrum disorder	IVW	0.0569336	1.05859	0.044084	0.196537	10	Odds ratio = 1.13	Odds ratio = 1.18
Vitamin B12	Autism spectrum disorder	Weighted median	0.0666343	1.0689	0.0589195	0.258082	10
Vitamin B12	Autism spectrum disorder	Penalized weighted median	0.0666343	1.0689	0.05804	0.250938	10
Vitamin B12	Autism spectrum disorder	Simple mode	0.0790618	1.08227	0.0867857	0.386045	10
Vitamin B12	Autism spectrum disorder	Weighted mode	0.0819915	1.08545	0.0625139	0.222134	10
Vitamin B12	Autism spectrum disorder	Egger	-0.0225632	0.977689	0.0874968	0.803013	10
Vitamin B12	Autism spectrum disorder	Egger intercept	0.012201		0.0115998	0.32361	10
Vitamin B12	Bipolar disorder	IVW	-0.0342324	0.966347	0.0352867	0.331986	10	Odds ratio = 1.07	Odds ratio = 1.09
Vitamin B12	Bipolar disorder	Weighted median	-0.0592515	0.94247	0.0432367	0.170563	10
Vitamin B12	Bipolar disorder	Penalized weighted median	-0.0770827	0.925813	0.0422021	0.0677728	10
Vitamin B12	Bipolar disorder	Simple mode	-0.0608981	0.940919	0.0704853	0.410032	10
Vitamin B12	Bipolar disorder	Weighted mode	-0.0758432	0.926962	0.066618	0.284318	10
Vitamin B12	Bipolar disorder	Egger	0.0134715	1.01356	0.0711372	0.854516	10
Vitamin B12	Bipolar disorder	Egger intercept	-0.00730492		0.00938762	0.458878	10
Vitamin B12	Depression	IVW	0.0173382	1.01749	0.00930965	0.0625479	10	Odds ratio = 1.02	Odds ratio = 1.03
Vitamin B12	Depression	Weighted median	0.0179243	1.01809	0.0111516	0.107983	10
Vitamin B12	Depression	Penalized weighted median	0.0195415	1.01973	0.0113393	0.0848275	10
Vitamin B12	Depression	Simple mode	0.0223792	1.02263	0.0165348	0.208919	10
Vitamin B12	Depression	Weighted mode	0.0245074	1.02481	0.0124282	0.0800951	10
Vitamin B12	Depression	Egger	0.00405716	1.00407	0.0185367	0.832231	10
Vitamin B12	Depression	Egger intercept	0.00206982		0.0024833	0.428746	10
Vitamin B12	OCS	IVW	-0.00100416	Continuous outcome	0.0263776	0.969633	10	Standard deviation change = 0.067	Standard deviation change = 0.092
Vitamin B12	OCS	Weighted median	-0.032281	Continuous outcome	0.034267	0.346172	10
Vitamin B12	OCS	Penalized weighted median	-0.0324508	Continuous outcome	0.0344498	0.346206	10
Vitamin B12	OCS	Simple mode	-0.0268083	Continuous outcome	0.056332	0.645486	10
Vitamin B12	OCS	Weighted mode	-0.0268083	Continuous outcome	0.0379116	0.497387	10
Vitamin B12	OCS	Egger	0.0562963	Continuous outcome	0.0524104	0.314086	10
Vitamin B12	OCS	Egger intercept	-0.00848781		0.00670855	0.241398	10
Vitamin B12	Schizophrenia	IVW	0.00996339	1.01001	0.0490435	0.839015	10	Odds ratio = 1.06	Odds ratio = 1.08
Vitamin B12	Schizophrenia	Weighted median	-0.0325194	0.968004	0.0410438	0.428181	10
Vitamin B12	Schizophrenia	Penalized weighted median	-0.0758314	0.926973	0.0399866	0.0579046	10
Vitamin B12	Schizophrenia	Simple mode	-0.052435	0.948916	0.059081	0.397901	10
Vitamin B12	Schizophrenia	Weighted mode	-0.0708134	0.931636	0.0614059	0.278534	10
Vitamin B12	Schizophrenia	Egger	0.0662057	1.06845	0.0961602	0.51061	10
Vitamin B12	Schizophrenia	Egger intercept	-0.0086979		0.012651	0.511186	10
Vitamin B12	Educational attainment	IVW	0.00661518	Continuous outcome	0.0130795	0.61302	10	Standard deviation change = 0.015	Standard deviation change = 0.020
Vitamin B12	Educational attainment	Weighted median	0.00771474	Continuous outcome	0.00902304	0.392549	10
Vitamin B12	Educational attainment	Penalized weighted median	0.00555535	Continuous outcome	0.00872349	0.524238	10
Vitamin B12	Educational attainment	Simple mode	-2.52234e-05	Continuous outcome	0.0135177	0.998552	10
Vitamin B12	Educational attainment	Weighted mode	0.00534086	Continuous outcome	0.00979053	0.598659	10
Vitamin B12	Educational attainment	Egger	0.0279292	Continuous outcome	0.0263314	0.319804	10
Vitamin B12	Educational attainment	Egger intercept	-0.00314365		0.00336281	0.377231	10
Vitamin B12	Cognitive performance	IVW	0.0145549	Continuous outcome	0.00917047	0.11248	10	Standard deviation change = 0.025	Standard deviation change = 0.034
Vitamin B12	Cognitive performance	Weighted median	0.0133448	Continuous outcome	0.011276	0.236621	10
Vitamin B12	Cognitive performance	Penalized weighted median	0.0133448	Continuous outcome	0.0115855	0.249379	10
Vitamin B12	Cognitive performance	Simple mode	0.0126307	Continuous outcome	0.0159996	0.450153	10
Vitamin B12	Cognitive performance	Weighted mode	0.0131137	Continuous outcome	0.0133105	0.350261	10
Vitamin B12	Cognitive performance	Egger	0.0240587	Continuous outcome	0.0188121	0.236782	10
Vitamin B12	Cognitive performance	Egger intercept	-0.00146785		0.00250558	0.574138	10
