# Supplementary material for: Estimating effects of serum vitamin B12 levels on psychiatric disorders and cognitive impairment: a Mendelian randomization study
Source: Commun Med (Lond). 2025 Jul 30;5:316. doi: 10.1038/s43856-025-01043-x (PMC12311191; doi:10.1038/s43856-025-01043-x)
Supplement: Supplementary file 9 — Supplementary Data 6 [file 43856_2025_1043_MOESM9_ESM.xlsx]

## Sheet: Sheet1
Supplementary Data 6. Mendelian randomization results using folate as exposure.
Exposure	Outcome	Method	Estimated effect size	Odds ratio	Standard error	p-value	Number of instruments
Folate	ADHD	IVW	0.162971	1.177	0.120978	0.177942	2
Folate	Anorexia nervosa	IVW	-0.0108357	0.989223	0.125117	0.930986	2
Folate	Anxiety disorders	IVW	0.0190541	Continuous outcome	0.0167831	0.256242	2
Folate	Autism spectrum disorder	IVW	-0.0549192	0.946562	0.120684	0.649062	2
Folate	Bipolar disorder	IVW	-0.133114	0.875365	0.080141	0.0967137	2
Folate	Depression	IVW	0.0149111	1.01502	0.042974	0.728607	2
Folate	OCS	IVW	0.0728455	Continuous outcome	0.0745614	0.328576	1
Folate	Schizophrenia	IVW	-0.0716727	0.930836	0.0674866	0.288223	2
Folate	Educational attainment	IVW	0.0208771	Continuous outcome	0.0138905	0.132845	2
Folate	Cognitive performance	IVW	0.0141371	Continuous outcome	0.0244441	0.563033	2
