# Supplementary material for: Estimating effects of serum vitamin B12 levels on psychiatric disorders and cognitive impairment: a Mendelian randomization study
Source: Commun Med (Lond). 2025 Jul 30;5:316. doi: 10.1038/s43856-025-01043-x (PMC12311191; doi:10.1038/s43856-025-01043-x)
Supplement: Supplementary file 11 — Supplementary Data 8 [file 43856_2025_1043_MOESM11_ESM.xlsx]

## Sheet: Sheet1
Supplementary Data 8. Sensitivity analyses after excluding all possibly pleiotropic variants.
Exposure	Outcome	Method	Estimated effect size	Odds ratio	Standard error	p-value	Number of instruments
Vitamin B12	ADHD	IVW	0.0775764	1.08066	0.0714147	0.277355	5
Vitamin B12	ADHD	Weighted median	0.0426608	1.04358	0.0804523	0.59593	5
Vitamin B12	ADHD	Penalized weighted median	0.0426608	1.04358	0.0810883	0.598816	5
Vitamin B12	ADHD	Simple mode	0.0971262	1.102	0.116205	0.450277	5
Vitamin B12	ADHD	Weighted mode	0.0469305	1.04805	0.0910872	0.633561	5
Vitamin B12	ADHD	Egger	-0.0332311	0.967315	0.128761	0.813035	5
Vitamin B12	ADHD	Egger intercept	0.019337		0.0186974	0.377097	5
Vitamin B12	Anorexia nervosa	IVW	0.055505	1.05707	0.142929	0.697765	5
Vitamin B12	Anorexia nervosa	Weighted median	0.0898967	1.09406	0.0932685	0.335122	5
Vitamin B12	Anorexia nervosa	Penalized weighted median	0.103697	1.10926	0.0876539	0.236798	5
Vitamin B12	Anorexia nervosa	Simple mode	-0.347288	0.706602	0.233373	0.21094	5
Vitamin B12	Anorexia nervosa	Weighted mode	0.121906	1.12965	0.0945854	0.266939	5
Vitamin B12	Anorexia nervosa	Egger	0.354534	1.42552	0.20431	0.181098	5
Vitamin B12	Anorexia nervosa	Egger intercept	-0.0502768		0.0283554	0.174323	5
Vitamin B12	Anxiety disorders	IVW	0.00435715	Continuous outcome	0.0118362	0.712784	4
Vitamin B12	Anxiety disorders	Weighted median	0.00118311	Continuous outcome	0.0111231	0.915293	4
Vitamin B12	Anxiety disorders	Penalized weighted median	0.00118311	Continuous outcome	0.0114145	0.917447	4
Vitamin B12	Anxiety disorders	Simple mode	0.0391793	Continuous outcome	0.0189693	0.130816	4
Vitamin B12	Anxiety disorders	Weighted mode	0.000493716	Continuous outcome	0.0128682	0.971805	4
Vitamin B12	Anxiety disorders	Egger	-0.0163128	Continuous outcome	0.0187063	0.475133	4
Vitamin B12	Anxiety disorders	Egger intercept	0.00365783		0.00273561	0.312977	4
Vitamin B12	Autism spectrum disorder	IVW	0.0836014	1.0872	0.0710708	0.23947	5
Vitamin B12	Autism spectrum disorder	Weighted median	0.0915367	1.09586	0.0810402	0.258678	5
Vitamin B12	Autism spectrum disorder	Penalized weighted median	0.0915367	1.09586	0.0774283	0.237122	5
Vitamin B12	Autism spectrum disorder	Simple mode	0.0762076	1.07919	0.117658	0.552476	5
Vitamin B12	Autism spectrum disorder	Weighted mode	0.101169	1.10646	0.0860668	0.304996	5
Vitamin B12	Autism spectrum disorder	Egger	0.00589627	1.00591	0.128644	0.966323	5
Vitamin B12	Autism spectrum disorder	Egger intercept	0.013641		0.018824	0.521065	5
Vitamin B12	Bipolar disorder	IVW	-0.0592422	0.942479	0.048335	0.220328	5
Vitamin B12	Bipolar disorder	Weighted median	-0.0612431	0.940595	0.0537767	0.25477	5
Vitamin B12	Bipolar disorder	Penalized weighted median	-0.0612431	0.940595	0.0559178	0.273414	5
Vitamin B12	Bipolar disorder	Simple mode	-0.0487241	0.952444	0.076672	0.559648	5
Vitamin B12	Bipolar disorder	Weighted mode	-0.0870094	0.916668	0.0611414	0.227797	5
Vitamin B12	Bipolar disorder	Egger	-0.124251	0.883158	0.0873552	0.250069	5
Vitamin B12	Bipolar disorder	Egger intercept	0.011309		0.0126582	0.437462	5
Vitamin B12	Depression	IVW	-0.00502309	0.99499	0.0150961	0.73933	5
Vitamin B12	Depression	Weighted median	0.000647289	1.00065	0.0158771	0.96748	5
Vitamin B12	Depression	Penalized weighted median	0.000647289	1.00065	0.0159438	0.967616	5
Vitamin B12	Depression	Simple mode	0.0150445	1.01516	0.0265082	0.600684	5
Vitamin B12	Depression	Weighted mode	0.00585869	1.00588	0.018939	0.772503	5
Vitamin B12	Depression	Egger	-0.0146048	0.985501	0.0311598	0.671237	5
Vitamin B12	Depression	Egger intercept	0.00168022		0.00457331	0.737711	5
Vitamin B12	OCS	IVW	-0.00829887	Continuous outcome	0.0468464	0.85939	5
Vitamin B12	OCS	Weighted median	0.0230974	Continuous outcome	0.0547537	0.67314	5
Vitamin B12	OCS	Penalized weighted median	0.0230974	Continuous outcome	0.0539039	0.668292	5
Vitamin B12	OCS	Simple mode	-0.00452854	Continuous outcome	0.0774648	0.956187	5
Vitamin B12	OCS	Weighted mode	0.0268565	Continuous outcome	0.0572792	0.663576	5
Vitamin B12	OCS	Egger	0.048931	Continuous outcome	0.0862379	0.610129	5
Vitamin B12	OCS	Egger intercept	-0.00934136		0.0115792	0.478845	5
Vitamin B12	Schizophrenia	IVW	-0.0947703	0.909582	0.0434763	0.029271	5
Vitamin B12	Schizophrenia	Weighted median	-0.0933608	0.910865	0.0507744	0.0659539	5
Vitamin B12	Schizophrenia	Penalized weighted median	-0.0933608	0.910865	0.0514167	0.0694061	5
Vitamin B12	Schizophrenia	Simple mode	-0.0820461	0.92123	0.0681309	0.29488	5
Vitamin B12	Schizophrenia	Weighted mode	-0.0911878	0.912846	0.0598831	0.202481	5
Vitamin B12	Schizophrenia	Egger	-0.0503848	0.950863	0.0774109	0.561534	5
Vitamin B12	Schizophrenia	Egger intercept	-0.00738799		0.010661	0.538143	5
Vitamin B12	Educational attainment	IVW	-0.00657485	Continuous outcome	0.0192302	0.732424	5
Vitamin B12	Educational attainment	Weighted median	0.00673357	Continuous outcome	0.0105337	0.522668	5
Vitamin B12	Educational attainment	Penalized weighted median	0.00769238	Continuous outcome	0.00987537	0.436012	5
Vitamin B12	Educational attainment	Simple mode	0.00401555	Continuous outcome	0.0136003	0.782491	5
Vitamin B12	Educational attainment	Weighted mode	0.00793228	Continuous outcome	0.00930754	0.4421	5
Vitamin B12	Educational attainment	Egger	0.0479076	Continuous outcome	0.0152294	0.0514353	5
Vitamin B12	Educational attainment	Egger intercept	-0.0094808		0.00220361	0.023106	5
Vitamin B12	Cognitive performance	IVW	0.012057	Continuous outcome	0.0200169	0.546946	5
Vitamin B12	Cognitive performance	Weighted median	0.0271937	Continuous outcome	0.0167961	0.105437	5
Vitamin B12	Cognitive performance	Penalized weighted median	0.0271937	Continuous outcome	0.0168486	0.106526	5
Vitamin B12	Cognitive performance	Simple mode	0.0201626	Continuous outcome	0.0281872	0.51395	5
Vitamin B12	Cognitive performance	Weighted mode	0.0273763	Continuous outcome	0.0180715	0.204375	5
Vitamin B12	Cognitive performance	Egger	0.0622595	Continuous outcome	0.0264928	0.100301	5
Vitamin B12	Cognitive performance	Egger intercept	-0.00877559		0.00386039	0.107603	5
